# Supplementary material for: The interruption of Onchocerca volvulus and Wuchereria bancrofti transmission by integrated chemotherapy in the Obongi focus, North Western Uganda
Source: PLoS One. 2017 Dec 18;12(12):e0189306. doi: 10.1371/journal.pone.0189306 (PMC5734780; doi:10.1371/journal.pone.0189306)
Supplement: S1 Table — The data shows the two sites of Dufile and Aliba in Moyo district including altitude, coordinates and CFA results. (XLS) [file pone.0189306.s001.xls]

## Sheet: Sheet1
NO.	DISTRICT	COUNTY	VILLAGE	SCHOOL	ALT.	LATITUDE	LONGITUDE	EX.CFA	CFA %
1	ADJUMANI	EAST MOYO	SUBBE C	SUBBE PS	829	3.29444	31.8778	225	1.3
2	ARUA	MADI OKOLLO	MENGO SABA	AJAGORO PS	625	2.96876	31.3929	198	4
3	ARUA	AYIVU	OVIVA	ALIBA PS	1185	3.11159	30.9058	223	0.5
4	ARUA	KOBOKO	TINDAMICU	GOYA PS	1219	3.51099	30.9816	223	2.2
5	ARUA	MADI	LIRIVA	ULEPPI PS	1024	2.78553	31.0317	224	0
6	MOYO	MOYO	INDRIDRI	DUFILE PS	829	3.36111	31.8778	202	20.3
7	MOYO	OBONGI	INDILINGA	ALIBA PS	625	3.22969	31.5501	216	8.8
8	YUMBE	ARINGA	ABIRIGANGA	OKUYU PS	706	3.32042	31.3443	212	30.7
9	YUMBE	ARINGA	PAKAYO	PAKAYO PS	647	3.45	31.2139	198	29.8
10	NEBBI	JONAM	WANGKADO	ALALA	1049	2.60833	31.5556	207	1.4
11	NEBBI	OKORO	PAKADHA	PAKADHA PS	1655	2.3891	30.9189	226	0
12	GULU	OMORO	AWIMON	MIN AKULLO PS	1085	2.64722	32.3806	207	1.9
13	PADER	AGAGO	KUYWEE	KUYWEE PS	1080	3.13333	33.3361	241	17
14	APAC	KOLE	IWANYOIKENG	OGWANGADAR PS	1092	2.38056	32.7278	221	18.1
15	KOTIDO	DODOTH	KAMUKOI	KARENGA PS	1406	3.5645	33.6951	224	0
16	KOTIDO	DODOTH	LOPUTUK	KOMUKUNY PS	1539	3.52443	34.124	232	0
17	KOTIDO	JIE	KAILOB	LOMODOCH PS	1500	3.56585	34.0294	216	0
18	KOTIDO	JIE	KAPADAKOOK	PANYAGARA PS	1227	2.9609	34.1417	231	0.4
19	KOTIDO	LABWOR	TYENOPOK	ORWAMUGE PS	1118	2.53562	33.6222	248	26.6
20	MOROTO	BOKORA	KALOTOM	KALOTOM PS	1197	2.45227	34.472	224	0.9
21	MOROTO	BOKORA	KANGOLE COMPLX	KANGOLE PS	1222	2.43868	34.4897	204	2
22	MOROTO	BOKORA	IRIRI	KAPUAT PS	1241	2.11513	34.2315	226	1.3
23	NAKAPIRIPIRIT	PIAN	LOTEDE	ACEGERETOLUM PS	1197	2.0679	34.5863	212	0.9
24	NAKAPIRIPIRIT	POKOT	AMUDAT	KALAS BOYS PS	1255	1.94927	34.9444	224	0
25	NAKAPIRIPIRIT	CHEKWI	LOWATASHIN	ST.MARYS PS	1148	1.7872	34.5977	243	0
26	SIRONKO	BULAMBULI	BUSANGAI	ATARI PS	1086	1.49523	34.4404	212	0
27	SIRONKO	BULAMBULI	BUKHALU	BUKHALU PS	1083	1.30737	34.2551	213	0
28	KUMI	KUMI	OSEERA	OSEERA PS	1069	1.57323	33.9623	298	8.7
29	PALLISA	PALLISA	ODUSAI	ODUSAI PS	1079	1.2708	33.691	222	2.7
30	TORORO	BUNYOLE	LUBEMBE	LUBEMBE PS	1078	0.9246	34.965	224	0
31	TORORO	WEST BUDAMA	AUYO B	POYEM PS	1109	0.609933	33.965	224	0
32	BUSIA	LUNYO	BULOOSI	BULOOSI PS	1169	0.23855	33.9453	265	0
33	IGANGA	BUGWERI	BUBINGA	BWIGULA PS	1101	0.627167	33.6556	218	0
34	JINJA	WALUKUBA	SOWETO	MASESE Co.ED. PS	1220	0.451133	33.225	255	2.4
35	KAMULI	BULAMOGI	BUGOODO	BUGOODO PS	1100	0.916667	33.5167	215	2.8
36	KAMULI	BUDIOPE	KIBUGO	NKOONE PS	1057	1.25063	33.3874	251	4
37	KAYUNGA	BBALE	GALIRAYA	GALIRAYA PS	1071	1.34472	32.8192	207	0
38	MUKONO	NAKIFUMA	KAZINGA	KAZINGA PS	1148	0.505067	32.7625	238	0
39	MUKONO	NAKIFUMA	NAMANOGA	NAMANOGA PS	1068	0.804883	32.7883	259	0
40	LUWERO	NAKASEKE	BALITTA	BALITTA WAKYATO PS	1100	0.999999	32.2389	254	0
41	LUWERO	NAKASEKE	KYAMBOGO	KYAMBOGO PS	1089	1.08363	32.0341	150	0
42	NAKASONGOLA	BURULI	KIKARAGANYA	KISAALIZI PS	1036	1.53617	32.4333	287	0
43	KIBOGA	KIBOGA	BUKWIRI	BUKWIRI PS	1103	1.13907	31.6	244	0
44	MPIGI	GGOMBA	KALWANGA	KALWANGA PS	1209	0.124217	31.7726	236	0
45	MUBENDE	BUSUJJU	LUSALIRA	LUSALIRA PS	1180	0.30923	31.8434	267	0
46	MASAKA	BUKOTO	BUKAKATTA	BUKAKATA PS	1155	-0.29862	32.0054	243	0
47	RAKAI	DDWANIRO	KAYONZA	KAYONZA PS	1275	-0.69129	31.3613	261	0
48	RAKAI	KAKUUTO	MATENGEETO	MATENGEETO PS	1171	-0.85702	31.5069	228	0
49	KALANGALA	KALANGALA	BUGOMA	BUGOMA PS	1150	-0.263889	32.0833	132	0
50	KALANGALA	KALANGALA	LULAMBA	LULAMBA PS	1150	-0.194444	32.3333	124	0
51	MBARARA	IBANDA	NSASI	RWOBUZIIZI PS	1431	-0.133313	30.5167	235	0
52	MBARARA	ISINGIRO	RWEIZIRINGIRO	RWEIZIRINGO PS	1415	-0.67375	30.6845	222	0
53	MBARARA	BUKANGA	MUREMA A	MUREMA PS	1356	-0.96645	30.9698	225	0
54	NTUNGAMO	RUHAMA	KITWE II	KITWE MIXED PS	1507	-0.983153	30.4833	235	0
55	KABALE	NDORWA	BUFUKA	BUFUKA PS	2133	-1.26667	29.9333	215	0
56	KISORO	BUFUMBIRA	KANYAMEGERI	CHIHE PS	1792	-1.2591	29.6823	225	0
57	KANUNGU	KINKIZI	KIBIMBIRI	KIBIMBIRI PS	1066	-0.716538	29.7	238	0
58	KANUNGU	KINKIZI	KATUNGU	RUGYEYO PS	2017	-0.9	29.8333	246	0
59	BUSHENYI	RUHINDA	RUTAKA	RUTAKA PS	1667	-0.35937	30.047	248	0
60	KASESE	BUKONZO	KITHOLU	KATOJO PS	1003	-0.018417	29.7748	227	0
61	KAMWENGE	KITAGWENDA	KABALE II	BUKURUNGO PS	1200	-0.033333	30.2583	246	0
62	KABAROLE	BUNYANGABO	KAKOOGA A	KAKOOGA PS	1500	1.475	30.15	244	0
63	BUNDIBUGYO	BWAMBA	ISURA	NTANDI PS	760	0.816666	30.1167	247	6.1
64	HOIMA	BUHAGUZI	NYAMWEHEMBO	BUNGOMA PS	1300	1.23333	30.8333	250	0.4
65	MASINDI	BULIISA	PIIDA B	BUTIABA PS	619	1.81866	31.3254	223	0
66	MASINDI	BURULI	KILANYI	KILANYI PS	1118	1.78167	31.7123	225	0
67	MASINDI	KIBANDA	KINYONGA I	KINYONGA PS	1099	2.7705	31.5676	248	0.8
68	KIBALE	BUYAGA	LUBIRI	LUBIRI PS	1174	0.988533	30.5849	225	0.4
69	KABALE	RUKIGA	KABIRUZI	KAMWEZI PS	1514	-1.22563	30.2194	221	0
70	MUBENDE	SINGO	KIWANDA	NAMUTAMBA	1385	0.4963	32.081	224	0
71	NAKASONGOLA	BURULI	KINONI	KINONI PS	1068	1.1458	32.3866	131	0
72	APAC	MARUZI	IGOTI	IGOTI PS	1049	1.76667	32.1797	215	11.1
73	KABERAMAIDO	KALAKI	AWIMON,LWALA	AWIMON PS	1100	1.88333	33.275	400	13
74	KATAKWI	KAPELEBYONG	ABERAN	ABERAN PS	1100	2.20833	33.6167	365	24.9
75	LIRA	MOROTO	EYAMA	ALEBTONG PS	1100	2.26667	33.25	386	21.5
76	KAPCHORWA	KWEEN	KONGELEL	KAPTUM PS	2100	1.41667	34.5833	133	0
