# Supplementary material for: The interruption of Onchocerca volvulus and Wuchereria bancrofti transmission by integrated chemotherapy in the Obongi focus, North Western Uganda
Source: PLoS One. 2017 Dec 18;12(12):e0189306. doi: 10.1371/journal.pone.0189306 (PMC5734780; doi:10.1371/journal.pone.0189306)
Supplement: S3 Table — Shows the data for sentinel and spot sites for EU, survey design using sampling builder and results from ICT screening. (XLSX) [file pone.0189306.s003.xlsx]

## Sheet: INTRO
	TAS Eligibility and Reporting Form
	The purpose of this template is to give national lymphatic filariasis elimination programme and data managers a standardized tool for systematically summarizing the eligibility of an evaluation unit (EU) for a transmission assessment survey (TAS), the survey design and the results.
	National programmes are requested to complete the eligibility and survey design worksheet and submit it to the World Health Organization (WHO) before implementing the survey, so that it can be reviewed technically and the necessary support coordinated. Similarly, programmes are requested to complete and submit the results worksheet to WHO immediately after implementation. The forms can be submitt…
	Structure of the form (worksheets):
	INTRO	This worksheet contains guides on completing the form for EUs in which a survey has been planned or implemented and for providing information on the EU and the country.
	ELIGIBILITY	This worksheet contains information on the criteria for eligibility of an EU, such as the history of mass drug administration (MDA) coverage and the results of sentinel and spot-check surveys.
	SURVEY DESIGN	These worksheets contain information on the design of the planned survey, such as the sampling frame, survey sites, diagnostic tools to be used, sample size, critical cut-off, estimated timetable and resources required.
	RESULTS	This worksheet summarizes the results of the survey conducted by the EU, including the number of children surveyed, the number of positive cases identified, the non-response rate, the actual timetable and the resources used.
	Instruction for data entry
	Most of the cells on the worksheets include formulae, which are calculated automatically.
	Please enter your data into the cells according to the colour code:
		White - cell is not protected. Please enter the value of the requested indicator.
		Yellow - cell is protected and includes name of the indicator. No data entry required.
		Orange - cell is not protected and includes a drop-down menu. Please select the value from the list.
		Blue - cell is protected and includes formula. No data entry required.
	Country and EU data
	COUNTRY			Uganda
	Year of reporting data			2014																																								Parasite
	Name of the EU			Moyo																																								Parasite
																																													W. bancrofti
	Number of Implementation Units (IUs) in the EU			1																																								Parasite
																																													W. bancrofti
	Total population of the EU			167796																																								Parasite
																																													W. bancrofti
	Total area of the EU (km2)			1890																																								Parasite
																																													W. bancrofti
	Parasite species in the EU			W. bancrofti																																								Parasite
																																													W. bancrofti
	Predominant vector in the EU			Anopheles																																								Parasite
																																													W. bancrofti
	Objective of TAS			Stop MDA																																								Parasite
																																												Parasite
	Please send this form to the following:
	WHO country office
	WHO regional office
	WHO headquarters	pctdata@who.int																																										Vector
																																												Objective
																																												Location
																																												Coverage type
																																												Site type
																																												Survey test

## Sheet: ELIGIBILITY
Eligibility
Information on EU
Country name	Uganda
Year of reporting	2014
Name of EU	Moyo
Number of implementation units in the EU	1
Total population	167796
Total area (km2)	1890
Parasite species	W. bancrofti
Predominant vector	Anopheles
Objective of survey	Stop MDA
History of MDA in EU
Number of effective MDAs	6
Year of first effective MDA	2006
Year of most recent effective MDA	2013
MDA coverage in EU (data for all implementation units in the EU)
Date of MDA (MM/YYYY)	2006-04-01				2007-04-01				2008-11-01				2010-04-01				2011-08-01				2013-04-01
Name of implementation unit	Coverage type	Total population	Population treated	Coverage (%)	Coverage type	Total population	Population treated	Coverage (%)	Coverage type	Total population	Population treated	Coverage (%)	Coverage type	Total population	Population treated	Coverage (%)	Coverage type	Total population	Population treated	Coverage (%)	Coverage type	Total population	Population treated	Coverage (%)
Moyo	Reported	186789	158771	0.850002	Reported	191459	143038	0.747095	Reported	199210	148498	0.745434	Reported	154288	122459	0.793704	Reported	190486	145418	0.763405	Reported	162909	127646	0.783542
Total		186789	158771	0.850002		191459	143038	0.747095		199210	148498	0.745434		154288	122459	0.793704		190486	145418	0.763405		162909	127646	0.783542
Baseline survey (data for all sentinel and spot-check sites in the EU)
Name of implementation unit	Name of site	Type of site	Date of survey (MM/YYYY)	Test type	Age range	Number of people examined	Number of people positive	% positive
Moyo	Dufile	Sentinel	02/2006	Mf	5-73	522	13	0.0249042
Mid-term survey (data for all sentinel and spot-check sites in the EU)
Name of implementation unit	Name of site	Type of site	Date of survey (MM/YYYY)	Test type	Age range	Number of people examined	Number of people positive	% positive
Moyo	Dufile	Sentinel	05/2011	Mf	10-92	340	4	0.0117647
Moyo	Dufile	Sentinel	05/2011	ICT	3-8	292	2	0.00684932
Moyo	Obongi(Aliba)	Spot-check	05/2011	Mf	10-81	314	1	0.00318471
Latest follow-up survey (data for all sentinel and spot-check sites in the EU)
Implementation unit name	Name of site	Type of site	Date of survey (MM/YYYY)	Test type	Age range	Number of people examined	Number of people positive	% positive
Moyo	Dufile	Sentinel	04/2014	Mf	5-70	302	0	0
Moyo	Dongo	Spot-check	04/2013	Mf	5-73	300	0	0
																																											Parasite
																																											Vector
																																											Objective
																																											Location
																																											Coverage type
																																											Site type
																																											Survey test

## Sheet: SURVEY DESIGN
Survey Design
Information on EU
Country name	Uganda
Year of reporting	2014
Name of EU	Moyo
Number of implementation units in the EU	1
Total population	167796
Total area (km2)	1890
Parasite species	W. bancrofti
Predominant vector	Anopheles
Objective of transmission assessment survey	Stop MDA
Sampling frame
Net primary school enrolment rate (%)	0.299
Survey site location	Community
Total # of 6-7 year olds in EU	11679
Total number of enumeration areas in EU	222
-
Design (from 'Survey Sample Builder')
Survey type	Cluster
Diagnostic test	ICT
Target number of schools or enumeration areas	37
Target sample size	1540
Critical cut-off value	18
Estimated non-response rate	0.2
Sampling interval	1
Estimated timeline and resources
Planned starting month and year	2015-03-01
Estimated number of survey days required	15
Budgeted cost	UGX93,591,990
Source(s) of funding	ENVISION/RTI
Number of ICT or Brugia Rapid tests required	1550

## Sheet: RESULTS
Results
Imformation on EU
Country name		Uganda
Year of reporting		2014
Name of EU		Moyo
Number of implementation units in the EU		1
Total population		167796
Total area (km2)		1890
Parasite species		W. bancrofti
Predominant vector		Anopheles
Objective of transmission assessment survey		Stop MDA
Design (from 'survey sample builder')
Survey site location		Community
Survey type		Cluster
Diagnostic test		ICT
Target number of schools or enumeration areas		37
Target sample size		1540
Critical cut-off value		18
Estimated non-response rate (%)		0.2
Sampling interval		1
Results
Actual number of schools or enumeration areas surveyed
Actual sample size tested	Positive
	Negative
	Total tested
Actual non-response rate (%)	Absent (%)
	Refusal or no consent (%)
	Unable to perform diagnostic test (%)
	Total (%)
Critical cutoff decision
Actual timeline and resources
Starting month and year
Number of survey days required
Actual cost
Source(s) of funding
Number of ICT or Brugia Rapid tests used
